# Supplementary material for: High-Performance Terahertz Photodetectors Based on Spiral Structure-Regulated Graphene
Source: Sensors (Basel). 2026 Apr 24;26(9):2633. doi: 10.3390/s26092633 (PMC13165699; doi:10.3390/s26092633)
Supplement: Supplementary file 1 [file sensors-26-02633-s001.zip]

Archive with 1 entries (1 files):
- sensors-4234475-supplementary.pdf
